# Supplementary material for: Design rules for low-insertion-loss magnonic transducers
Source: Sci Rep. 2025 Mar 21;15:9806. doi: 10.1038/s41598-025-94474-4 (PMC11928728; doi:10.1038/s41598-025-94474-4)
Supplement: Supplementary file 3 — Supplementary Information 3. [file 41598_2025_94474_MOESM3_ESM.zip]

Archive with 12 entries (12 files):
- Raw_data_design_rules_paper/Fig8_raw.fig
- Raw_data_design_rules_paper/Fig4_e_raw.fig
- Raw_data_design_rules_paper/Fig4_c_raw.fig
- Raw_data_design_rules_paper/Fig5_d_raw.fig
- Raw_data_design_rules_paper/Fig4_f_raw.fig
- Raw_data_design_rules_paper/Fig4_d_raw.fig
- Raw_data_design_rules_paper/Fig5_g_raw.fig
- Raw_data_design_rules_paper/Fig5_f_raw.fig
- Raw_data_design_rules_paper/Fig6_raw.fig
- Raw_data_design_rules_paper/Fig5_b_raw.fig
- Raw_data_design_rules_paper/Fig5_e_raw.fig
- Raw_data_design_rules_paper/Fig7_raw.fig
